# Supplementary material for: Glycosylated BODIPY- Incorporated Pt(II) Metallacycles for Targeted and Synergistic Chemo-Photodynamic Therapy
Source: J Med Chem. 2023 Feb 21;66(5):3448–59. doi: 10.1021/acs.jmedchem.2c01940 (PMC10009748; doi:10.1021/acs.jmedchem.2c01940)
Supplement: Supplementary file 2 — jm2c01940_si_002.csv [file jm2c01940_si_002.csv]

Compound*_ID	Smiles
1	CC1=C(C2=CC=[N]([Pt]3([P](CC)(CC)CC)[PEt3])C=C2)C(C)=[N](C1=C4C5=CC=C(OCCO[C@@H]([C@@H]([C@H]6O)O)O[C@@H]([C@H]6O)CO)C=C5)B(F)(F)N7C4=C(C)C(C8=CC=[N]([Pt]([PEt3])([PEt3])[N]9=CC=C(C(C(C)=C%10C(C(C=C%11)=CC=C%11OCCO[C@H]([C@H]([C@@H]%12O)O)O[C@H]([C@@H]%12O)CO)=C%13C(C)=C(C(C)=[N]%13B%14(F)F)C%15=CC=[N]([Pt]([P](CC)(CC)CC)([P](CC)(CC)CC)[N](C=C%16)=CC=C%16C%17=C(C)N(B(F)(F)[N]%18=C(C)C(C%19=CC=[N]…
2	CC1=C(C2=CC=[N]([Pt]3([P](CC)(CC)CC)[PEt3])C=C2)C(C)=[N](C1=C4C5=CC=C(OCCOCCOCCOC)C=C5)B(F)(F)N6C4=C(C)C(C7=CC=[N]([Pt]([PEt3])([PEt3])[N]8=CC=C(C(C(C)=C9C(C(C=C%10)=CC=C%10OCCOCCOCCOC)=C%11C(C)=C(C(C)=[N]%11B%12(F)F)C%13=CC=[N]([Pt]([P](CC)(CC)CC)([P](CC)(CC)CC)[N](C=C%14)=CC=C%14C%15=C(C)N(B(F)(F)[N]%16=C(C)C(C%17=CC=[N]3C=C%17)=C(C)C%16=C%18C%19=CC=C(OCCOCCOCCOC)C=C%19)C%18=C%15C)C=C%13)=C(N%1…
3	O[C@H]([C@@H](CO)O[C@@H](OCCOC(C=C1)=CC=C1C2=C3[N](B(F)(F)N4C2=C(C)C(C5=CC=NC=C5)=C4C)=C(C)C(C6=CC=NC=C6)=C3C)[C@@H]7O)[C@@H]7O
4	FB1(F)[N]2=C(C)C(C3=CC=NC=C3)=C(C)C2=C(C4=CC=C(OCCOCCOCCOC)C=C4)C5=C(C)C(C6=CC=NC=C6)=C(C)N15
5	FB1(F)[N]2=C(C)C=C(C)C2=C(C3=CC=C(O)C=C3)C4=C(C)C=C(C)N14
6	BrCCO[C@@H]([C@@H]1OC(C)=O)O[C@H](COC(C)=O)[C@@H](OC(C)=O)[C@@H]1OC(C)=O
7	COCCOCCOCCOS(=O)(C1=CC=C(C)C=C1)=O
8a	CC1=CC(C)=[N]2C1=C(C3=CC=C(OCCO[C@@H]([C@@H]4OC(C)=O)O[C@H](COC(C)=O)[C@@H](OC(C)=O)[C@@H]4OC(C)=O)C=C3)C5=C(C)C=C(C)N5B2(F)F
8b	FB1(F)[N]2=C(C)C=C(C)C2=C(C3=CC=C(OCCOCCOCCOC)C=C3)C4=C(C)C=C(C)N14
9a	CC1=C(I)C(C)=[N]2C1=C(C3=CC=C(OCCO[C@@H]([C@@H]4OC(C)=O)O[C@H](COC(C)=O)[C@@H](OC(C)=O)[C@@H]4OC(C)=O)C=C3)C5=C(C)C(I)=C(C)N5B2(F)F
9b	FB1(F)[N]2=C(C)C(I)=C(C)C2=C(C3=CC=C(OCCOCCOCCOC)C=C3)C4=C(C)C(I)=C(C)N14
10	CC1=C(C2=CC=NC=C2)C(C)=[N]3C1=C(C4=CC=C(OCCO[C@@H]([C@@H]5OC(C)=O)O[C@H](COC(C)=O)[C@@H](OC(C)=O)[C@@H]5OC(C)=O)C=C4)C6=C(C)C(C7=CC=NC=C7)=C(C)N6B3(F)F
